# Supplementary material for: Differential but complementary roles of HIF-1α and HIF-2α in the regulation of bone homeostasis
Source: Commun Biol. 2024 Jul 23;7:892. doi: 10.1038/s42003-024-06581-z (PMC11263705; doi:10.1038/s42003-024-06581-z)
Supplement: Supplementary file 4 — Supplementary Data 1 [file 42003_2024_6581_MOESM4_ESM.xlsx]

## Sheet: Fig 1
	a	Hif1a				Hif2a				Ocn				Alp				Runx2
		0d	2d	4d	6d	0d	2d	4d	6d	0d	2d	4d	6d	0d	2d	4d	6d	0d	2d	4d	6d
	1	1	2.771	3.286	6.097	1	1.76785	3.88792	5.55775	1	2.87687	13.4637	23.572	1	3.85305	8.73011	13.9192	1	1.14472	1.52256	1.64433
	2	1	1.823	2.713	9.337	1	1.48504	5.95	6.31	1	2.6629	9.91079	7.09105	1	2.14206	5.96284	10.8905	1	1.27279	1.62169	1.70645
	3	1	1.784	2.359	6.518	1	4.28	5.61	7.14	1	3.10803	12.987	20.8793	1	2.51228	7.84623	7.77585	1	1.20414	1.38703	2.77022
	4	1	1.60103	2.03355	2.40077	1	3.74	6.77	6.59	1	2.18707	10.8528	20.807	1	2.998	6.03352	12.3291	1	1.09962	1.46409	2.55266
	5	1	1.784	2.083	2.646	1	4.95	5.36	12.7
	b	HIF-1a		HIF-2a
		CM	DM	CM	DM
	1	8	50	30.77	78.26
	2	12.5	58.62	15.38	80
	3	10.53	60	28.57	74
	4	12	66.67	14.29	59.46

## Sheet: Fig 2
	a	Hif1a			Ocn			Runx2
		Ad-C	Ad-Hif1a		Ad-C	Ad-Hif1a		Ad-C	Ad-Hif1a
	MOI	400	200	400	400	200	400	400	200	400
	1	1	3.57638	4.95368	1	0.106469	0.076389	1	0.20215	0.258547
	2	1	3.95132	6.79053	1	0.367802	0.321636	1	0.39379	0.281752
	3	1	3.07723	7.50668	1	0.428094	0.250173	1	0.2845	0.297611
	4							1	0.367419	0.212569
	c	Vehicle		BMP-2
		Ad-C	Ad-Hif1a	Ad-C	Ad-Hif1a
	1	1.26	1.23	4.18	4.87
	2	1.41	1.24	5.13	1.49
	3	1.88	1.25	2.89	1.73
	4	2.65	1.39	4.81	2.26
	5	2.12	0.7	6.96	2.3
	d	Hif1a			Ocn			Runx2
		si-C	Hif1a-siRNA		si-C	Hif1a-siRNA		si-C	Hif1a-siRNA
	nM	100	50	100	100	50	100	100	50	100
	1	1	0.528509	0.431371	1	1.44894	1.78633	1	1.72	1.96
	2	1	0.808041	0.618995	1	1.2861	1.41128	1	1.4	1.44
	3	1	0.660211	0.674785	1	1.26971	1.51572	1	1.4	1.57
	f	6XOSE-Luc					OG2-Luc
		CM	DM	Ad-C	Ad-Hif1a		CM	DM	Ad-C	Ad-Hif1a
	MOI	none	none	400	200	400	none	none	400	200	400
	1	1	3.51515	3.10285	2.50983	2.69283	1	1.24841	2.00863	1.11111	0.758087
	2	1	3.84225	3.59298	1.06589	1.6086	1	2.26036	2.75103	1.76308	1.20651
	3	1	4.18506	3.83035	1.21694	1.46305	1	2.17342	2.53941	1.40142	1.07087
	4	1	3.84749	3.50873	1.59755	1.92149	1	1.89406	2.43302	1.4252	1.01182
	g	Twist1			Twist2
		Ad-C	Ad-Hif1a		Ad-C	Ad-Hif1a
	MOI	400	200	400	400	200	400
	1	1	0.253226	0.238159	1	2.08927	3.3776
	2	1	1.26313	0.730016	1	2.16745	4.03621
	3	1	0.324772	0.1877	1	1.42208	2.85601
	4	1	0.513701	0.524313	1	1.91454	5.08765
	i	Twist2
		si-C	Hif1a-siRNA
	nM	100	50	100
	1	1	0.961	0.826
	2	1	0.827	0.593
	3	1	0.717	0.618
	4	1	0.878	0.795
	j	Hif1a					Twist2					Hif1a					Twist2
		Ad-C	Ad-Hif1a				Ad-C	Ad-Hif1a				Ad-C	Ad-Hif1a				Ad-C	Ad-Hif1a
		none	none	C-siR	Twist2-siR		none	none	C-siR	Twist2-siR		none	none	C-siR	Twist2-siR		none	none	C-siR	Twist2-siR
	nM	0	0	100	50	100	0	0	100	50	100	0	0	100	50	100	0	0	100	50	100
	1	1	14.1821	13.8614	12.5099	16.2797	1	2.02933	3.18404	0.439215	0.359733	1	0.174101	0.187895	0.384219	0.421908	1	0.375955	0.333325	0.505226	0.539053
	2	1	12.0003	10.4759	15.5841	11.0272	1	2.82008	2.34242	0.389043	0.345079	1	0.123879	0.127892	0.500694	0.35824	1	0.380553	0.406831	0.568606	0.445346
	3	1	11.5354	13.0955	13.4357	15.4871	1	2.92119	2.70409	0.317318	0.293006	1	0.188286	0.172899	0.402204	0.263158	1	0.114705	0.1095	0.467974	0.51698
	4	1	15.3642	15.4657	16.5528	12.8973	1	5.16762	6.65759	0.798852	0.565069	1	0.166201	0.174343	0.318199	0.448755	1	0.333108	0.39708	0.454232	0.397493
	5	1	11.7656	11.7127	12.9645	11.9257	1	3.948	3.874	0.492433	0.359733	1	0.158	0.18518	0.336109	0.325787	1	0.357744	0.296479	0.776469	0.91764

## Sheet: Fig 3
	c	BMD (g/cm3)		BV/TV(%)		Tb.Th (mm)		Tb.Sp (mm)		Tb.N (mm-1)
		WT	cKO	WT	cKO	WT	cKO	WT	cKO	WT	cKO
	1	0.1778	0.1914	28.3158	32.1438	13.6756	14.7625	34.0729	31.1641	21.0385	21.7741
	2	0.1635	0.1933	28.5077	30.3929	13.704	13.941	39.1696	32.5154	20.824	22.101
	3	0.15217	0.1911	25.8785	30.0715	13.8563	14.1372	34.3006	32.132	18.9229	21.736
	4	0.15004	0.1626	26.5496	29.9941	14.0718	13.8754	38.3341	33.4122	19.1606	20.8333
	5	0.1694	0.2063	27.2211	32.7917	13.16	14.4016	36.3009	29.9109	21.7276	20.8806
	6	0.1705	0.1868	30.5751	33.1458	12.1665	15.5329	31.9519	30.4405	19.9343	22.4697
	7	0.18348	0.1624	27.6512	31.1106	13.6345	14.0538	35.064	31.3296	19.4569	22.2431
	8	0.17468	0.1714	26.0298	30.8108	13.3781	14.4356	35.6095	32.6174	20.3229	21.5534
	d	BV/TV(%)		N.Ob/B.Pm(/mm)		Ob.S/BS(%)
		WT	cKO	WT	cKO	WT	cKO
	1	19.84	28.02	8	16	21.5	25.6
	2	17.54	23.6	8	8	21.93	25.93
	3	18.17	26.6	7	19	17.53	26.56
	4	14.74	18.78	12	16	18.9	20.31
	5	17.01	19.7	15	18	24.07	19.12
	6	13.93	24.98	13	18	21.37	27.92
	7	16.73	21.22	11	15	22.3	24.84
	8	14.12	23.16	14	11	19.95	21.29

## Sheet: Fig 4
	a	Opg			Rankl
		Ad-C	Ad-Hif1a		Ad-C	Ad-Hif1a
	MOI	400	200	400	400	200	400
	1	1	0.709562	0.561361	1	2.40327	5.39454
	2	1	1.46917	1.5252	1	3.25014	5.10355
	3	1	2.20993	0.713507	1	3.66789	9.30159
	4	1	1.83147	1.08975
	b	Rankl/Opg ratio
		Ad-C	Ad-Hif1a
	MOI	400	200	400
	1	1	11.353	23.312
	2	1	17.9511	16.7026
	3	1	5.67649	5.828
	4	1	3.6452	18.341
	5	1	4.39846	12.0086
	d	RANKL (pg/ml)
		Ad-C	Ad-Hif1a
	MOI	400	200	400
	1	92.43	1199.57	1469.57
	2	76.71	755.29	1796.71
	3	81	982.43	1252.43
	4	53.86	538.14	1579.57
	5	84.57	977.43	1633.14
	e	Hif1a				Rankl
		none	si-C	Hif1a-siRNA		none	si-C	Hif1a-siRNA
	nM	0	100	50	100	0	100	50	100
	1	1	1.00486	0.368184	0.387697	1	0.904066	2.04132	1.58942
	2	1	0.925304	0.539614	0.350139	1	1.53741	1.23756	1.00661
	3	1	0.98	0.428391	0.41711	1	0.911301	0.573355	0.974004
	f	N.Oc/B.Pm(/mm)		Oc.S/BS(%)
		WT	cKO	WT	cKO
	1	3	4.1	17.35	18.4
	2	4.9	5.8	24.76	26.68
	3	6.2	5.1	22.01	16.29
	4	4.1	5.4	25.26	19.13
	5	4.8	6.6	29.94	27.99
	6	5.7	5.1	33.43	27.31
	7	5.2	2.7	27.99	33.07
	8	4	3.3	25.31	24.65

## Sheet: Fig 5
	c	Hif1a					Hif2a					Rankl
		Ad-C	Ad-Hif1a				Ad-C	Ad-Hif1a				Ad-C	Ad-Hif1a
		none	none	C-siRNA	Hif2a-siRNA		none	none	C-siRNA	Hif2a-siRNA		none	none	C-siRNA	Hif2a-siRNA
	nM	0	0	100	50	100	0	0	100	50	100	0	0	100	50	100
	1	1	14.6112	11.1657	12.0336	15.5409	1	8.07801	11.2122	1.90924	1.27015	1	7.05673	8.68786	2.43682	2.35708
	2	1	16.0222	10.1612	13.1866	11.0502	1	8.42689	8.17943	2.05908	2.92209	1	14.6213	13.1683	2.22839	1.42899
	3	1	10.2319	13.2416	12.4407	10.9511	1	7.6211	6.1475	3.83972	3.13834	1	11.786	9.41525	7.85167	5.15867
	4	1	12.2016	14.5505	13.4357	9.81508	1	12.5708	12.017	5.35542	4.55042	1	11.298	8.56825	7.27022	3.89872
	d	Hif1a					Hif2a					Rankl
		Ad-C	Ad-Hif2a				Ad-C	Ad-Hif2a				Ad-C	Ad-Hif2a
		none	none	C-siRNA	Hif1a-siRNA		none	none	C-siRNA	Hif1a-siRNA		none	none	C-siRNA	Hif1a-siRNA
	nM	0	0	100	50	100	0	0	100	50	100	0	0	100	50	100
	1	1	4.77	5.25	1.5	1.13	1	10.1401	12.0712	9.72366	12.733	1	1.12936	1.14472	0.952638	0.974342
	2	1	3.97	3.98	1.35	1.25	1	13.9433	14.0841	12.2228	10.9094	1	1.84293	2.21722	1.92719	1.457
	3	1	3.41	3.55	1.09	0.7	1	8.17376	10.0178	13.5432	15.3749	1	2.23148	1.1599	1.78448	1.35285
	4											1	4.27522	3.47497	4.52055	3.83706
	e	Number of nuclei
		5-10			10-20			>20
		Ad-C	Ad-Hif1a	Ad-Hif2a	Ad-C	Ad-Hif1a	Ad-Hif2a	Ad-C	Ad-Hif1a	Ad-Hif2a
	1	20	53	50	3	11	19	0	4	13
	2	30	39	49	8	9	14	1	7	5
	3	10	48	55	2	12	16	0	6	13
	4	33	73	73	3	18	16	0	6	20
	5	48	55	110	8	9	13	1	7	10
	6	20	75	85	2	19	9	0	10	22
	f	Ocn					Runx2
		Ad-C	Ad-Hif1a				Ad-C	Ad-Hif1a
		none	none	C-siRNA	Hif2a-siRNA		none	none	C-siRNA	Hif2a-siRNA
	nM	0	0	100	50	100	0	0	100	50	100
	1	1	0.287	0.328	0.777	0.8882	1	0.306	0.354	0.651	0.758
	2	1	0.402	0.288	0.847	0.6466	1	0.23	0.405	0.502	0.516
	3	1	0.36	0.28	0.7136	0.7392	1	0.264	0.387	0.508	0.544
	4	1	0.362	0.405	0.6134	0.6783	1	0.362	0.231	0.39	0.757
	g	Ocn					Runx2
		Ad-C	Ad-Hif2a				Ad-C	Ad-Hif2a
		none	none	C-siRNA	Hif1a-siRNA		none	none	C-siRNA	Hif1a-siRNA
	nM	0	0	100	50	100	0	0	100	50	100
	1	1	0.48	0.375	0.481	0.719	1	0.42	0.351	0.73	0.602
	2	1	0.36	0.337	0.405	0.614	1	0.334	0.246	0.695	0.596
	3	1	0.353	0.433	0.489	0.892	1	0.465	0.303	0.759	0.655
	4	1	0.586	0.306	0.688	0.547	1	0.313	0.341	0.565	0.706

## Sheet: Fig 6
	a	BMD (g/cm3)				BV/TV(%)				Tb.Th (mm)				Tb.Sp (mm)				Tb.N (mm-1)
		WT		cKO		WT		cKO		WT		cKO		WT	cKO	WT	cKO	WT	cKO	WT	cKO
		Sham	OVX	Sham	OVX	Sham	OVX	Sham	OVX	Sham	OVX	Sham	OVX	Sham	OVX	Sham	OVX	Sham	OVX	Sham	OVX
	1	0.1656	0.125	0.1533	0.131	29.6503	22.4832	29.6021	24.5708	14.7498	13.7832	14.7937	13.5256	36.6709	47.5216	35.1799	45.8375	20.1033	16.3122	20.0104	16.8453
	2	0.1601	0.1085	0.1513	0.1398	27.4832	23.0122	27.5898	26.8902	13.7475	13.9355	15.916	14.4122	36.3358	45.5945	37.43	41.3053	19.834	16.5138	19.3454	16.6577
	3	0.1364	0.1218	0.16	0.1299	26.8816	22.7874	31.021	27.8902	13.7716	13.4561	14.87	16.2005	37.4749	44.571	35.3894	45.3975	19.9575	17.0636	19.0529	18.1873
	4	0.143	0.1209	0.1475	0.1384	30.6812	22.1218	28.3307	22.7837	15.7228	13.001	15.574	13.6518	35.1849	48.5504	37.7058	39.4215	19.5117	16.1348	18.7826	18.8421
	5	0.1631	0.1282	0.1517	0.1426	27.3945	21.6653	26.9318	22.1136	14.7431	14.0326	15.388	14.7233	37.1102	43.997	37.8527	41.4739	19.7012	15.9345	18.2087	15.8079
	6	0.1379	0.1325	0.1473	0.1449	28.3138	22.8951	28.9018	25.8902	16.4952	13.4277	13.6303	15.2717	37.6326	44.4848	41.2896	46.6787	18.1437	16.575	19.3585	16.7385
	7	0.1372	0.126	0.1456	0.1472	28.768	23.5807	24.8176	24.6542	14.3879	13.0642	14.5901	15.0854	36.9394	51.9766	37.0667	38.7062	18.7295	14.2992	19.6529	19.1467
	8	0.1432	0.1252	0.1397	0.1283	27.5486	19.8005	30.9585	22.4914	15.9712	12.8325	15.5347	14.139	34.7108	42.9049	34.6427	43.2102	21.5867	15.2514	19.9296	17.4369
	b	BV/TV(%)				N.Ob/B.Pm(/mm)				Ob.S/BS(%)
		WT		cKO		WT		cKO		WT	cKO	WT	cKO
		Sham	OVX	Sham	OVX	Sham	OVX	Sham	OVX	Sham	OVX	Sham	OVX
	1	16.6	12.49	14.82	9.93	13.6	6.6	9.8	7.6	21.22	19.32	32.43	23.58
	2	15.84	8.57	14.71	10.98	11.8	5.8	13	11.8	27.69	18.31	21.87	27.24
	3	15.27	10.32	15.76	8.03	10.6	5.4	11.2	6.4	29.23	22.5	24.49	20.82
	4	16.79	8.16	14.74	17.03	12.6	6.8	14.4	8.2	31.27	16.45	28.62	22.38
	5	15.71	6.56	14.16	13.21	12.6	7.2	12.8	9.4	21.35	19.27	26.82	26.4
	6	12.26	8.01	18.68	14.81	8.8	7	12.2	7.6	22.05	20.8	25.37	26.78
	7	14.8	11.96	13.97	16.77	11.8	5	9.4	9.4	19.32	22.59	25.73	25.65
	8	15.07	9.28	19.33	11.36	9	7.4	13.6	10	22.56	20.4	27.23	23.17
	c	N.Oc/B.Pm(/mm)				Oc.S/BS(%)
		WT		cKO		WT	cKO	WT	cKO
		Sham	OVX	Sham	OVX	Sham	OVX	Sham	OVX
	1	3.85	4.08	2.85	2.4	22.95	25.45	20.55	22.72
	2	3.38	4.69	1.54	5.6	20.51	29.14	21.78	29.89
	3	2.69	3.85	2.5	4.6	20.94	26.89	24.91	29.15
	4	2	5.3	3.23	2.8	20.02	24.54	23.39	22.04
	5	2.85	6.1	1.85	4.5	24.5	30.48	27.94	23.83
	6	1.3	5	1.75	3.8	22.33	35.64	21.67	33.73
	7	1.85	7.8	2.69	5.3	25.26	23.9	18.43	26.44
	8	3.85	5.8	2.1	3.3	25.57	27.94	19.07	27.83
	d	BMD (g/cm3)		BV/TV(%)		Tb.Th (mm)		Tb.Sp (mm)		Tb.N (mm-1)
		WT	cKO	WT	cKO	WT	cKO	WT	cKO	WT	cKO
	1	0.1459	0.1688	16.9426	22.5777	13.2	12.6293	64.7101	35.6727	7.7874	11.428
	2	0.1375	0.1485	18.2328	21.8824	11.8533	11.6494	57.7684	39.5601	8.53224	12.7793
	3	0.1309	0.1478	18.4543	21.3797	12.061	13.1224	58.9125	49.8133	7.39176	14.7612
	4	0.1316	0.1792	24.6823	22.1506	11.9018	13.9538	55.6103	43.8133	8.57497	13.5112
	5	0.1283	0.1549	15.3924	23.2824	12.3268	13.9315	49.0566	48.6981	8.24527	7.44099
	6	0.1292	0.176	16.5594	20.9347	12.4883	13.2428	48.6448	41.5974	10.9924	10.1882
	7	0.1597	0.1752	15.6923	20.5647	11.0259	12.4171	59.3642	36.293	10.8113	15.0027
	8	0.1477	0.162	19.5795	19.9136	11.1709	14.0491	57.6941	33.3824	10.9432	12.5723
	e	BV/TV(%)		N.Ob/B.Pm(/mm)		Ob.S/BS(%)
		WT	cKO	WT	cKO	WT	cKO
	1	4.57	7.61	13.33	12.67	19.1	21.16
	2	6.86	10.13	12	15	17.03	22.25
	3	6.47	5.97	12.33	14	15.34	26.37
	4	7.64	6.98	8.33	12	19.41	22.78
	5	5.34	7.14	11	15.67	18.87	20.54
	6	3.36	7.33	11	14.33	20.44	23.28
	7	5.93	14.34	10.67	18.33	20.53	21.89
	8	5.44	8.22	10.33	11.67	22.64	23.44
	f	N.Oc/B.Pm(/mm)		Oc.S/BS(%)
		WT	cKO	WT	cKO
	1	3.8	2.5	26.35	22.35
	2	3.3	2	26.69	24.23
	3	2	3.9	25.73	22.58
	4	3.4	2.2	21.36	22.35
	5	3	2.5	20.75	20.24
	6	3.8	2	27.85	26.85
	7	2.1	2.8	24.23	23.25
	8	2.1	3.3	22.07	18.37

## Sheet: Suppl fig 1
	a	Hif1a
	day	0	3	6	9	12	15	18	21	24
	1	1	4.82992	3.37526	4.14393	5.54428	5.40015	3.55044	2.96083	1.11419
	2	1	1.47325	5.62167	4.20178	4.41373	2.51926	1.35379	1.99308	1.22349
	3	1	2.59548	2.57398	4.55042	8.3513	2.64268	2.07053	0.323312	0.575545
	4	1	2.25324	8.31087	4.31691	4.90074	4.76343	1.60659	3.24001	1.95071
	5	1	5.90935	3.03774	9.23428	7.98338	5.52893	1.99861	0.712025	1.22518
		Hif2a
	day	0	3	6	9	12	15	18	21	24
	1	1	3.76	8.3	8.74	12.54	8.49	6.47	5.49	2.58
	2	1	1.58	12.7	10.49	12.48	6.65	3.39	0.45	0.21
	3	1	4.9	5.11	5.57	4.73	13.78	5.33	7.24	3.07
	4	1	1.66	3.66	3.62	4.16	2.47	3.85	2.79	4.75
	5	1	2	3.03	3.52	4.26	2.99	5.48	3.54	3.79
		Ocn
	day	0	3	6	9	12	15	18	21	24
	1	1	1.56917	14.46	10.6221	43.4113	29.2223	78.6296	121.516	73.6697
	2	1	4.48777	9.55993	20.8648	64.7137	146.525	170.781	336.392	238.856
	3	1	1.30495	11.1425	28.7402	49.4192	101.336	131.052	97.2752	99.664
	4	1	1.9711	37.5307	10.9435	52.5275	37.0911	144.307	174.853	112.829
	5	1	3.03774	16.7258	32.4242	58.3637	102.537	146.525	134.83	208.514
